# Supplementary material for: Loss of Beclin 1 primes colorectal cancer cells for Immunogenic necroptosis via transcriptional de-repression of RIPK1/RIPK3/MLKL axis
Source: Mol Biol Rep. 2025 Sep 19;52(1):925. doi: 10.1007/s11033-025-11037-6 (PMC12449333; doi:10.1007/s11033-025-11037-6)
Supplement: Supplementary file 2 — Supplementary Material 2 [file 11033_2025_11037_MOESM2_ESM.xlsx]

## Sheet: Information
												qRT-PCR primer list
	Hatice Esenkaya1, Division of Biomolecular and Cellular Medicine, Department of Laboratory Medicine, Karolinska Institutet, Huddinge, Sweden. ORCID: https://orcid.org/0000-0001-9357-4975											BECN1:
	Filiz Ucan Turkmen, Life Sciences, Molecular Biology and Genetics, Kilis, Turkey.											Fwd 5′-TGGAAGGGTCTAAGACGTCC-3′
	Email of corresponding author: hatice.esenkaya@ki.se											Rev 5′-TGTGAGTGGAGGAAGGTTGC-3′
												RIPK1:
												Fwd 5′-TGTTCCCTGAGACCTTTGTCC-3′
												Rev 5′-CAGAGGGCACTCTTCCTCTT-3′
												RIPK3:
												Fwd 5′-TCTTCAGGTCCTGCATCTCG-3′
												Rev 5′-TCTTTGCACAGAGGACATGC-3′
												MLKL:
												Fwd 5′-TTGGAGAAAGGCAGAGTGGA-3′
												Rev 5′-TCACTGCTTCCCATCTGCTC-3′
												GAPDH (reference gene):
												Fwd 5′-GAAGGTGAAGGTCGGAGTC-3′
												Rev 5′-GAAGATGGTGATGGGATTTC-3′

## Sheet: Beclin 1 western quantification
A green	Number	actin control	Number	background	Control - background			B green	Number	actin control	Number	background	Control - background			C green	Number	actin control	Number	background	Control - background
Control	1	74.659	6	0.23	74.429			Control	21	61.613	26	3.638	57.975			Control	21	49.56	26	1.482	48.078
Control	2	89.313	7	0.249	89.064			Si-KD	22	47.427	27	4.131	43.296			Control	22	50.89	27	2.681	48.209
Control	3	82.481	8	0.607	81.874			Si-KD	23	50.421	28	4.17	46.251			Si-KD	23	52.412	28	2.789	49.623
Si-KD	4	76.332	9	0.922	75.41			Control	24	45.159	29	3.418	41.741			Si-KD	24	56.022	29	6.222	49.8
Si-KD	5	63.577	10	0.046	63.531			Control	25	52.348	30	2.209	50.139			Control	25	61.693	30	7.473	54.22
A red	Number	pRIPK1 control	Number	background	control - background	Relative to actin in the lane		B green	Number	pRIPK1 control	Number	background	control - background	Relative to actin in the lane		C green	Number	Beclin1	Number	background	Sample - background	Relative to actin in the lane
Control	1	87.996	6	1.524	86.472	1.16181		Control	1	21.15	6	5.673	15.477	0.26696		Control	1	10.685	6	0.003	10.682	0.222181
Control	2	164.916	7	3.68	161.236	1.81034		Si-KD	2	11.098	7	4.151	6.947	0.160454		Control	2	16.444	7	0.031	16.413	0.340455
Control	3	67.612	8	0.69	66.922	0.817378		Si-KD	3	19.065	8	2.657	16.408	0.35476		Si-KD	3	4.112	8	0.723	3.389	0.0682949
Si-KD	4	155.065	9	3.219	151.846	2.01361		Control	4	5.601	9	2.781	2.82	0.0675595		Si-KD	4	1.912	9	0.361	1.551	0.0311446
Si-KD	5	137.101	10	3.164	133.937	2.10821		Control	5	6.245	10	2.862	3.383	0.0674724		Control	5	24.432	10	1.816	22.616	0.417115
A red	Number	Beclin1	Number	background	Sample - background	Relative to actin in the lane		B green	Number	Beclin1	Number	background	Sample - background	Relative to actin in the lane		C green	Number	pMLKL control	Number	background	control - background	Relative to actin in the lane
Control	1	90.178	6	1.011	89.167	1.19801		Control	1	73.771	6	2.565	71.206	1.22822		Control	11	25.997	16	0.085	25.912	0.538958
Control	2	63.336	7	1.082	62.254	0.698981		Si-KD	2	15.031	7	1.317	13.714	0.31675		Control	12	36.049	17	1.182	34.867	0.723247
Control	3	86.566	8	1.014	85.552	1.04492		Si-KD	3	20.227	8	0.851	19.376	0.418931		Si-KD	13	17.956	18	1.356	16.6	0.334522
Si-KD	4	27.769	9	0.958	26.811	0.355536		Control	4	59.224	9	0.28	58.944	1.41214		Si-KD	14	41.474	19	1.393	40.081	0.804839
Si-KD	5	14.124	10	0.704	13.42	0.211235		Control	5	66.002	10	0.797	65.205	1.30048		Control	15	21.479	20	6.097	15.382	0.283696
								B green	Number	pRIPK3 control	Number	background	control - background	Relative to actin in the lane
								Control	11	74.31	16	3.29	71.02	1.22501
								Si-KD	12	111.729	17	3.68	108.049	2.49559
								Si-KD	13	50.841	18	2.724	48.117	1.04035
								Control	14	86.743	19	3.422	83.321	1.99614
								Control	15	108.232	20	2.131	106.101	2.11614

## Sheet: Beclin1 westerns analysis 
A red	Beclin1 relative to actin	A red	pRIPK1 control relative to actin	t.test Beclin1 si-kd vs controls	t.test pRIPK1 si-kd vs controls
Control 1	1.19801	Control	1.16181	0.0141678	0.0539138
Control 2	0.698981	Control	1.81034
Control 3	1.04492	Control	0.817378						relative to actin	Beclin1	pRIPK1
Average control	0.980639	Average control	1.26317						Average control	0.980639	1.26317
SD	0.208739	SD	0.411663						Average Si-KD	0.283386	2.06091
SEM	0.120516	SEM	0.237674						SEM controls	0.120516	0.237674
Si-KD	0.355536	Si-KD	2.01361						SEM si-kds	0.0510181	0.0334494
Si-KD	0.211235	Si-KD	2.10821
Average Si-KD	0.283386	Average Si-KD	2.06091
SD	0.0721505	SD	0.0473046
SEM	0.0510181	SEM	0.0334494
B green	Beclin1 relative to actin	B green	pRIPK1 control relative to actin	B green	pRIPK3 control relative to actin	t.test Beclin1 si-kd vs controls	t.test pRIPK1 si-kd vs controls	t.test pRIPK3 si-kd vs controls	relative to actin	Beclin1	pRIPK1	pRIPK3
Control 1	1.22822	Control	0.26696	Control	1.22501	0.000792497	0.203315	0.495238	Average control	1.31361	0.133997	1.7791
Control 2	1.41214	Control	0.0675595	Control	1.99614				Average Si-KD	0.367841	0.257607	1.76797
Control 3	1.30048	Control	0.0674724	Control	2.11614				SEM controls	0.0436799	0.0542818	0.227966
Average control	1.31361	Average control	0.133997	Average control	1.7791				SEM si-kds	0.0361267	0.0686976	0.514506
SD	0.0756558	SD	0.0940188	SD	0.394849
SEM	0.0436799	SEM	0.0542818	SEM	0.227966
Si-KD	0.31675	Si-KD	0.160454	Si-KD	2.49559
Si-KD	0.418931	Si-KD	0.35476	Si-KD	1.04035
Average Si-KD	0.367841	Average Si-KD	0.257607	Average Si-KD	1.76797
SD	0.0510908	SD	0.0971531	SD	0.727622
SEM	0.0361267	SEM	0.0686976	SEM	0.514506
C green	Beclin1 relative to actin	C green	pMLKL control relative to actin	t.test Beclin1 si-kd vs controls	t.test pMLKL si-kd vs controls				relative to actin	Beclin1	pMLKL
Control 1	0.222181	Control	0.538958	0.0151897	0.430836				Average control	0.326584	0.5153
Control 2	0.340455	Control	0.723247						Average Si-KD	0.0497198	0.569681
Control 3	0.417115	Control	0.283696						SEM controls	0.0462942	0.104052
Average control	0.326584	Average control	0.5153						SEM si-kds	0.0131346	0.166282
SD	0.080184	SD	0.180224
SEM	0.0462942	SEM	0.104052
Si-KD	0.0682949	Si-KD	0.334522
Si-KD	0.0311446	Si-KD	0.804839
Average Si-KD	0.0497198	Average Si-KD	0.569681
SD	0.0185752	SD	0.235159
SEM	0.0131346	SEM	0.166282
Combined onto one graph averaged between the three blots
Beclin 1 A	Beclin 1 B	Beclin 1 C	Averaged	SD	SEM	controls		Beclin 1 A	Beclin 1 B	Beclin 1 C	averaged	SD	SEM	T.test
0.283386	0.367841	0.0497198	0.233649	0.13455	0.0776825			0.980639	1.31361	0.326584	0.873612	0.409998	0.236713	0.0740332
pRIPK1 A	pRIPK1 B	Averaged	SD	SEM		controls		pRIPK1 A	pRIPK1 B	averaged	SD	SEM
2.06091	0.257607	1.15926	0.901652	0.637564				1.26317	0.133997	0.698586	0.564588	0.399224
pRIPK3 B						controls		pRIPK3 B
1.76797								1.7791						Beclin1	pRIPK1	pRIPK3	pMLKL
pMLKL C						controls		pMLKL C					Average samples	0.233649	1.15926	1.76797	0.569681
0.569681						0.5153							Average controls	0.873612	0.698586	1.7791	0.5153
													SEM avg samples	0.0776825	0.637564
													SEM avg controls	0.236713	0.399224

## Sheet: Beclin1 qPCR analysis
					Mean	Mean
		Ex 1	Control	Knockdown	Control	Knockdown	Knockdown -Control	Knockdown -Control to Actin	2^-ddCq	Average
		Beclin-1	22.1	24.8	22	24.5667	2.56667	2.6	0.164938	0.164938
		Beclin-1	21.9	24.5
		Beclin-1	22	24.4
		RIPK1	23.1	21.8	23	21.9	-1.1	-1.06667	2.09459	2.09459
		RIPK1	23	22
		RIPK1	22.9	21.9
		RIPK3	24.2	22.3	24	22.3333	-1.66667	-1.63333	3.10229	3.10229
		RIPK3	23.8	22.2
		RIPK3	24	22.5
		MLKL	23.4	22.3	23.5	22.2	-1.3	-1.26667	2.40605	2.40605
		MLKL	23.6	22.2
		MLKL	23.5	22.1
		Actin	20.1	19.8	20	19.9667	-0.0333333
		Actin	19.9	20.1
		Actin	20	20
	Ex1	Average fold-change	SEM
	Beclin-1	0.164938
	RIPK1	2.09459
	RIPK3	3.10229
	MLKL	2.40605
					Mean	Mean
		Ex2	Control	Knockdown	Control	Knocdown	Knocdown -Control	Knocdown -Control to Actin	2^-ddCq	Average
		Beclin-1	23	25.2	23.2333	25.0333	1.8	2.16667	0.222725	0.222725
		Beclin-1	23.9	25
		Beclin-1	22.8	24.9
		RIPK1	24.7	22.8	24	22.8333	-1.16667	-0.8	1.7411	1.7411
		RIPK1	24.2	23
		RIPK1	23.1	22.7
		RIPK3	25.5	23	25.3	23.1	-2.2	-1.83333	3.56359	3.56359
		RIPK3	25	23.2
		RIPK3	25.4	23.1
		MLKL	24	22.1	24.0333	22.4667	-1.56667	-1.2	2.2974	2.2974
		MLKL	24.1	22.4
		MLKL	24	22.9
		Actin	21	20.8	21.2333	20.8667	-0.366667
		Actin	21.7	20.8
		Actin	21	21
	Ex2	Average fold-change
	Beclin-1	0.222725
	RIPK1	1.7411
	RIPK3	3.56359
	MLKL	2.2974
					Mean	Mean
		Ex3	Control	Knockdown	Control	Knocdown	Knocdown -Control	Knocdown -Control to Actin	2^-ddCq	Average
		Beclin-1	23.5	26	23.8667	26.3667	2.5	3.06667	0.119355	0.119355
		Beclin-1	24.3	26.4
		Beclin-1	23.8	26.7
		RIPK1	25	24.3	26.2667	24	-2.26667	-1.7	3.24901	3.24901
		RIPK1	24.7	24
		RIPK1	29.1	23.7
		RIPK3	26.2	23.9	25.7	24.0667	-1.63333	-1.06667	2.09459	2.09459
		RIPK3	25.5	24
		RIPK3	25.4	24.3
		MLKL	24	21.9	24.0333	22.1	-1.93333	-1.36667	2.57874	2.57874
		MLKL	24.1	22.4
		MLKL	24	22
		Actin	19	18.8	19.3667	18.8	-0.566667
		Actin	19.8	18.6
		Actin	19.3	19
	Ex3	Average fold-change
	Beclin-1	0.119355
	RIPK1	3.24901
	RIPK3	2.09459
	MLKL	2.57874
	Gene	Ex1	Ex2	Ex3	Mean	SD	SEM
	Beclin-1	0.1649	0.2227	0.1194	0.169	0.0423	0.0244219
	RIPK1	2.0946	1.7411	3.249	2.3616	0.6439	0.371756
	RIPK3	3.1023	3.5636	2.0946	2.9202	0.6134	0.354147
	MLKL	2.4061	2.2974	2.5787	2.4274	0.1158	0.0668572
	Formatting individual data points on bar graph
	x	y	x	y	x	y	x	y
	0.9	0.1649	1.9	2.0946	2.9	3.1023	3.9	2.4061
	1	0.2227	2	1.7411	3	3.5636	4	2.2974
	1.1	0.1194	2.1	3.249	3.1	2.2974	4.1	2.5787
